# Supplementary material for: Reporting of statistical sample size calculations in publications of trials on age-related macular degeneration, glaucoma and cataract
Source: PLoS One. 2021 Jun 4;16(6):e0252640. doi: 10.1371/journal.pone.0252640 (PMC8177464; doi:10.1371/journal.pone.0252640)
Supplement: S1 File — Complete data set with all publications analysed and all data recorded including the following variables: Study, indication, FP, alpha, power, effect, effect_incomplete, sample_size, FP_complete, IF, groups, Ratio, CONSORT, sample_size_Pub, sample_size_recal, Multicenter, Registration, Design, EP, FC. (XLSX) [file pone.0252640.s004.xlsx]

## Sheet: Datei_Fallzahlpublikation_23092
Study	indication	FP	alpha	power	effect	effect_incomplete	sample_size	FP_complete	IF	groups	Ratio	CONSORT	sample_size_Pub	sample_size_recal	Multicenter	Registration	Design	EP	FC	IF_Factor
Jin M, Dai H, Zhang X, Wang Y, Han M, Zhang H, Liu Y, Wang Z, Gao X, Li L, Wen X, Liu Y, Wei L, Chen Y. A Traditional Chinese Patent Medicine ZQMT for Neovascular Age- Related Macular Degeneration: A Multicenter Randomized Clinical Trial. Curr Mol Med. 2018;18(9):622-629. doi: 10.2174/1566524019666190107155311. PMID: 30621562.	1	1	1	1	1	0	0	0	2.849	2	01:03:00	0			1	0	1	2	1	1
Amarakoon S, Martinez-Ciriano JP, van den Born LI, Baarsma S, Missotten T. Bevacizumab in age-related macular degeneration: a randomized controlled trial on the effect of on-demand therapy every 4 or 8 weeks. Acta Ophthalmol. 2019 Feb;97(1):107-112. doi: 10.1111/aos.13774. Epub 2018 Oct 27. PMID: 30369062.	1	1	0	1	1	0	1	0	3.098	2	01:01:00	0			1	1	1		0	1
Broadhead GK, Grigg JR, McCluskey P, Hong T, Schlub TE, Chang AA. Saffron therapy for the treatment of mild/moderate age-related macular degeneration: a randomised clinical trial. Graefes Arch Clin Exp Ophthalmol. 2019 Jan;257(1):31-40. doi: 10.1007/s00417-018-4163-x. Epub 2018 Oct 20. PMID: 30343354.	1	1	1	1	0	1	1	0	2.209	2	01:01:00	0			0	1	2	1	1	1
Figurska M, Bogdan-Bandurska A, Rękas M. Effect of Phacoemulsification on Visual Acuity and Macular Morphology in Patients with Wet Age-Related Macular Degeneration. Med Sci Monit. 2018 Sep 17;24:6517-6524. doi: 10.12659/MSM.909652. PMID: 30220702; PMCID: PMC6154118.	1	0	1	0	0	0	0	0	1.923	2	01:01:00	0			0	0	1	1	0	1
Robinson DG, Margrain TH, Dunn MJ, Bailey C, Binns AM. Low-Level Nighttime Light Therapy for Age-Related Macular Degeneration: A Randomized Clinical Trial. Invest Ophthalmol Vis Sci. 2018 Sep 4;59(11):4531-4541. doi: 10.1167/iovs.18-24284. PMID: 30208421.	1	0	1	0	0	0	0	0	3.718	2	01:01:00	0			0	0	1		1	1
Liu K, Song Y, Xu G, Ye J, Wu Z, Liu X, et al. ; PHOENIX Study Group. Conbercept for Treatment of Neovascular Age-related Macular Degeneration: Results of the Randomized Phase 3 PHOENIX Study. Am J Ophthalmol. 2019 Jan;197:156-167. doi: 10.1016/j.ajo.2018.08.026. Epub 2018 Aug 24. PMID: 30148987.	1	1	1	1	1	0	1	1	4.602	2	02:01:00	1	120	58	1	1	1	1	1	1
Motarjemizadeh Q, Aidenloo NS, Abbaszadeh M, Sadrinia V. Intravitreal Bevacizumab with or without Triamcinolone for Wet Age-related Macular Degeneration: Twelve-month Results of a Prospective, Randomized Investigation. Middle East Afr J Ophthalmol. 2018 Jan-Mar;25(1):1-7. doi: 10.4103/meajo.MEAJO_292_16. PMID: 29899643; PMCID: PMC5974811.	1	0	1	0	0	0	0	0		2	01:01:00	0			0	0	1	1	0	0
Rosenfeld PJ, Dugel PU, Holz FG, Heier JS, Pearlman JA, Novack RL, et al. Emixustat Hydrochloride for Geographic Atrophy Secondary to Age-Related Macular Degeneration: A Randomized Clinical Trial. Ophthalmology. 2018 Oct;125(10):1556-1567. doi: 10.1016/j.ophtha.2018.03.059. Epub 2018 Apr 30. Erratum in: Ophthalmology. 2019 Mar;126(3):471-472. PMID: 29716784	1	1	1	1	1	0	1	1	7.84	4	1:1:1:1	1	100	99	1	1	1	1	1	1
Limoli PG, Vingolo EM, Limoli C, Scalinci SZ, Nebbioso M. Regenerative Therapy by Suprachoroidal Cell Autograft in Dry Age-related Macular Degeneration: Preliminary In Vivo Report. J Vis Exp. 2018 Feb 12;(132):56469. doi: 10.3791/56469. PMID: 29553543; PMCID: PMC5912396.	1	0	1	0	0	0	0	0		2	01:01:00	0			1	0	1	2	0	0
Fan W, Abdelfattah NS, Uji A, Lei J, Ip M, Sadda SR, Wykoff CC; TREX-AMD Study Group. Subfoveal choroidal thickness predicts macular atrophy in age-related macular degeneration: results from the TREX-AMD trial. Graefes Arch Clin Exp Ophthalmol. 2018 Mar;256(3):511-518. doi: 10.1007/s00417-017-3888-2. Epub 2018 Jan 27. PMID: 29374796.	1	0	1	0	0	0	0	0	2.209	2		0			1	1	1	1	1	1
Haga A, Kawaji T, Ideta R, Inomata Y, Tanihara H. Treat-and-extend versus every-other-month regimens with aflibercept in age-related macular degeneration. Acta Ophthalmol. 2018 May;96(3):e393-e398. doi: 10.1111/aos.13607. Epub 2017 Dec 8. PMID: 29220114.	1	1	1	1	1	0	1	1		2	01:01:00	0	19	28	1	1	1	1	0	0
Silva R, Berta A, Larsen M, Macfadden W, Feller C, Monés J; TREND Study Group. Treat-and-Extend versus Monthly Regimen in Neovascular Age-Related Macular Degeneration: Results with Ranibizumab from the TREND Study. Ophthalmology. 2018 Jan;125(1):57-65. doi: 10.1016/j.ophtha.2017.07.014. Epub 2017 Oct 12. PMID: 28893454.	1	1	1	1	1	0	1	0		2	01:01:00	1	290		1	1	1	2	1	0
Gensler G, Clemons TE, Domalpally A, Danis RP, Blodi B, Wells J 3rd, Rauser M, Hoskins J, Hubbard GB, Elman MJ, Fish GE, Brucker A, Margherio A, Chew EY. Treatment of Geographic Atrophy with Intravitreal Sirolimus: The Age-Related Eye Disease Study 2 Ancillary Study. Ophthalmol Retina. 2018 May;2(5):441-450. doi: 10.1016/j.oret.2017.08.015. PMID: 29806044; PMCID: PMC5967618.	1	1	1	1	0	1	1	0		2	01:01:00	0			1	1	1	1	1	0
Gharbiya M, Giustolisi R, Marchiori J, Bruscolini A, Mallone F, Fameli V, Nebbioso M, Abdolrahimzadeh S. Comparison of Short-Term Choroidal Thickness and Retinal Morphological Changes after Intravitreal Anti-VEGF Therapy with Ranibizumab or Aflibercept in Treatment-Naive Eyes. Curr Eye Res. 2018 Mar;43(3):391-396. doi: 10.1080/02713683.2017.1405045. Epub 2017 Nov 22. PMID: 29166140.	1	1	1	1	0	1	1	0	1.787	2	01:01:00	0			0	0	1	1	0	1
Konstas AG, Katsanos A, Athanasopoulos GP, Voudouragkaki IC, Panagiotou ES, Pagkalidou E, Haidich AB, Giannoulis DA, Spathi E, Giannopoulos T, Katz LJ. Preservative-free tafluprost/timolol fixed combination: comparative 24-h efficacy administered morning or evening in open-angle glaucoma patients. Expert Opin Pharmacother. 2018 Dec;19(18):1981-1988. doi: 10.1080/14656566.2018.1534958. Epub 2018 O…	2	1	1	1	1	0	0	0	2.969	2	01:01:00	1			0	1	2	1	1	1
Ting JLM, Rudnisky CJ, Damji KF. Prospective randomized controlled trial of phaco-trabectome versus phaco-trabeculectomy in patients with open angle glaucoma. Can J Ophthalmol. 2018 Dec;53(6):588-594. doi: 10.1016/j.jcjo.2018.01.033. Epub 2018 Apr 3. PMID: 30502982.	2	1	1	1	1	0	1	1	1.665	2	01:01:00	0	13	7	0	1	1	1	0	1
Dada T, Mittal D, Mohanty K, Faiq MA, Bhat MA, Yadav RK, Sihota R, Sidhu T, Velpandian T, Kalaivani M, Pandey RM, Gao Y, Sabel BA, Dada R. Mindfulness Meditation Reduces Intraocular Pressure, Lowers Stress Biomarkers and Modulates Gene Expression in Glaucoma: A Randomized Controlled Trial. J Glaucoma. 2018 Dec;27(12):1061-1067. doi: 10.1097/IJG.0000000000001088. PMID: 30256277.	2	1	1	1	0	1	1	0	1.787	2	01:01:00	0	45		0	1	1	1	1	1
Belda JI, Loscos-Arenas J, Mermoud A, Lozano E, D'Alessandro E, Rebolleda G, Rodriguez-Agirretxe I, Canut M, Rodriguez-Calvo PP; ESNOPER V-2000 Study Group. Supraciliary versus intrascleral implantation with hema implant (Esnoper V-2000) in deep sclerectomy: a multicenter randomized controlled trial. Acta Ophthalmol. 2018 Nov;96(7):e852-e858. doi: 10.1111/aos.13749. Epub 2018 May 31. PMID: 298551…	2	1	1	1	0	0	0	0	0.773	2	01:01:00	0			1	0	1	2	1	1
Arimura S, Miyake S, Iwasaki K, Gozawa M, Matsumura T, Takamura Y, Inatani M. Randomised Clinical Trial for Postoperative Complications after Ex-PRESS Implantation versus Trabeculectomy with 2-Year Follow-Up. Sci Rep. 2018 Nov 1;8(1):16168. doi: 10.1038/s41598-018-34627-w. PMID: 30385884; PMCID: PMC6212395.	2	1	1	1	1	0	0	0	4.525	2	01:01:00	0	32		0	1	1	1	0	1
Miraftabi A, Nilforushan N, Darghahi M, Alemzadeh SA, Parsamanesh M, Yadgari M. Effect of subconjunctival Bevacizumab injection on the outcome of Ahmed glaucoma valve implantation: a randomized control trial. Clin Exp Ophthalmol. 2018 Sep;46(7):750-756. doi: 10.1111/ceo.13191. Epub 2018 Apr 6. PMID: 29573081.	2	1	1	1	1	0	1	1	3.072	2	01:01:00	0	25	26	0	1	1	1	0	1
Islamaj E, Wubbels RJ, de Waard PWT. Primary Baerveldt versus trabeculectomy study after one-year follow-up. Acta Ophthalmol. 2018 Sep;96(6):e740-e746. doi: 10.1111/aos.13658. Epub 2018 Jul 19. PMID: 30022618.	2	1	1	1	1	0	1	1	0.773	2	01:01:00	0	60	52	0	1	1	1	0	1
Sen M, Midha N, Sidhu T, Angmo D, Sihota R, Dada T. Prospective Randomized Trial Comparing Mitomycin C Combined with Ologen Implant versus Mitomycin C Alone as Adjuvants in Trabeculectomy. Ophthalmol Glaucoma. 2018 Sep-Oct;1(2):88-98. doi: 10.1016/j.ogla.2018.07.003. Epub 2018 Jul 30. PMID: 32677614.	2	1	1	1	1	0	1	1		2	01:01:00	0	22	23	0	1	1	1	1	0
Guven Yilmaz S, Degirmenci C, Karakoyun YE, Yusifov E, Ates H. The efficacy and safety of bimatoprost/timolol maleate, latanoprost/timolol maleate, and travoprost/timolol maleate fixed combinations on 24-h IOP. Int Ophthalmol. 2018 Aug;38(4):1425-1431. doi: 10.1007/s10792-017-0601-8. Epub 2017 Jun 14. PMID: 28616797.	2	0	0	0	0	0	0	0	1.268	3	01:01:00	0			0	1	1		0	1
Kumar G, Chaurasia RC, Singh SP. Efficacy and Adverse Effects of Topical Latanoprost with Respect to Preservative in Patients of POAG. Journal of Clinical and Diagnostic Research. 2018 Aug, Vol-12(8): FC06-FC09. doi: 10.7860/JCDR/2018/29284.11891.	2	1	1	1	1	0	1	1		2	01:01:00	0	22	45	0	0	1	1	0	0
Chelerkar V, Parekh P, Kalyani VKS, Deshpande M, Khandekar R. Comparative Clinical Study of Medically Controlled Nonsevere Chronic Primary Angle-closure Glaucoma with Coexisting Cataract Surgically Managed by Phacoemulsification as against Combined Phacotrabeculectomy. Middle East Afr J Ophthalmol. 2018 Jul-Dec;25(3-4):119-125. doi: 10.4103/meajo.MEAJO_204_17. PMID: 30765948; PMCID: PMC6348945.	2	1	1	1	1	0	1	1		2	01:01:00	0	39	40	0	0	1	1	0	0
Esfandiari H, Pakravan M, Yazdani S, Doozandeh A, Yaseri M, Conner IP. Treatment Outcomes of Mitomycin C-Augmented Trabeculectomy, Sub-Tenon Injection versus Soaked Sponges, after 3 Years of Follow-up: A Randomized Clinical Trial. Ophthalmol Glaucoma. 2018 Jul-Aug;1(1):66-74. doi: 10.1016/j.ogla.2018.06.003. Epub 2018 Jul 6. PMID: 32672635.	2	0	0	0	0	0	0	0		2	01:01:00	0			0	1	1	2	1	0
Inoue K, Ishida K, Tomita G. Effectiveness and safety of switching from prostaglandin analog monotherapy to prostaglandin/timolol fixed combination therapy or adding ripasudil. Jpn J Ophthalmol. 2018 Jul;62(4):508-516. doi: 10.1007/s10384-018-0599-0. Epub 2018 May 24. PMID: 29797109.	2	1	1	1	0	1	1	0	1.727	2	01:01:00	0	25		0	1	1	1	1	1
Gómez-Aguayo F, Paczka JA, Leñero-Córdova R, Jiménez-Román J, Davila-Villarreal J, Hartleben C, Baiza-Durán L, Olvera-Montaño O, García-Velez F, Muñoz-Villegas P. A Phase III Randomized Clinical Trial of a 0.5% Timolol + 0.2% Brimonidine + 2.0% Dorzolamide Fixed Combination, Preservative-Free Ophthalmic Solution vs. 0.5% Timolol + 0.2% Brimonidine + 2.0% Dorzolamide Fixed Combination in Patients …	2	1	1	1	0	1	1	0		2	01:01:00	0	48		1	1	2	1	1	0
Gedde SJ, Feuer WJ, Shi W, Lim KS, Barton K, Goyal S, Ahmed IIK, Brandt J; Primary Tube Versus Trabeculectomy Study Group. Treatment Outcomes in the Primary Tube Versus Trabeculectomy Study after 1 Year of Follow-up. Ophthalmology. 2018 May;125(5):650-663. doi: 10.1016/j.ophtha.2018.02.003. Epub 2018 Feb 21. PMID: 29477688.	2	1	1	1	1	0	0	0	7.84	2	01:01:00	1			1	1	1	2	0	1
Khairy HA, Elsawy MF, Said-Ahmed K. Sutureless Scleral Tunnel Trabeculectomy: Evaluation of Feasibility and Effectiveness versus Conventional Trabeculectomy for Management of Primary Open Angle Glaucoma. Semin Ophthalmol. 2018;33(3):345-350. doi: 10.1080/08820538.2016.1242633. Epub 2016 Dec 14. PMID: 27960578.	2	0	0	0	0	0	0	0	1.349	2		0			0	1	1	2	0	1
Shaheer M, Amjad A, Ahmed N. Comparison of Mean Corneal Endothelial Cell Loss after Trabeculectomy with and without Mitomycin C. J Coll Physicians Surg Pak. 2018 Apr;28(4):301-303. doi: 10.29271/jcpsp.2018.04.301. PMID: 29615172.	2	0	0	0	0	0	0	0	0.54	2	01:01:00	0			0	0	1		0	1
Harju M, Suominen S, Allinen P, Vesti E. Long-term results of deep sclerectomy in normal-tension glaucoma. Acta Ophthalmol. 2018 Mar;96(2):154-160. doi: 10.1111/aos.13529. Epub 2017 Aug 21. PMID: 28834385.	2	0	0	0	0	0	0	0	3.098	2	01:01:00	0			0	0	1		0	1
Harris A, Gross J, Moore N, Do T, Huang A, Gama W, Siesky B. The effects of antioxidants on ocular blood flow in patients with glaucoma. Acta Ophthalmol. 2018 Mar;96(2):e237-e241. doi: 10.1111/aos.13530. Epub 2017 Aug 3. PMID: 28772005.	2	0	0	0	0	0	0	0	3.098	2	01:01:00	0			0	1	2		0	1
Das GK, Sahu PK, Kumar S, Biakthangi LVL. Efficacy of Phacotrabeculectomy Alone versus Phacotrabeculectomy Augmented with Autologous Anterior Capsule Implantation Beneath the Sclera Flap. Semin Ophthalmol. 2018;33(2):143-148. doi: 10.1080/08820538.2016.1182558. Epub 2016 Aug 17. PMID: 27533623	2	1	1	1	1	0	1	1	1.349	2	01:01:00	0	40	40	1	1	1	2	0	1
Katz LJ, Erb C, Carceller Guillamet A, Fea AM, Voskanyan L, Giamporcaro JE, Hornbeak DM. Long-term titrated IOP control with one, two, or three trabecular micro-bypass stents in open-angle glaucoma subjects on topical hypotensive medication: 42-month outcomes. Clin Ophthalmol. 2018 Jan 31;12:255-262. doi: 10.2147/OPTH.S152268. PMID: 29440867; PMCID: PMC5798569.	2	0	0	0	0	0	0	0		3	01:01:01	0			1	1	1		0	0
Quist MS, Brown N, Bicket AK, Herndon LW. The Short-term Effect of Subtenon Sponge Application Versus Subtenon Irrigation of Mitomycin-C on the Outcomes of Trabeculectomy With Ex-PRESS Glaucoma Filtration Device: A Randomized Trial. J Glaucoma. 2018 Feb;27(2):148-156. doi: 10.1097/IJG.0000000000000830. PMID: 29189540.	2	1	1	1	1	0	1	1	1.787	2	01:01:00	0	45	45	0	1	1	1	0	1
Abramowitz B, Chadha N, Kouchouk A, Alhabshan R, Belyea DA, Lamba T. Selective laser trabeculoplasty vs micropulse laser trabeculoplasty in open-angle glaucoma. Clin Ophthalmol. 2018 Aug 30;12:1599-1604. doi: 10.2147/OPTH.S167102. PMID: 30214144; PMCID: PMC6124459.	2	1	1	1	0	1	1	0		2	01:01:00	0	69		0	1	1	1	0	0
Kozobolis V, Konstantinidis A, Sideroudi H, Teus M. Efficacy of the travoprost/timolol fixed combination versus the concomitant use of travoprost 0.004% and timolol 0.1% gel formulation. Clin Ophthalmol. 2018 Nov 23;12:2393-2398. doi: 10.2147/OPTH.S172822. PMID: 30538422; PMCID: PMC6260185.	2	0	0	0	0	0	0	0		2	01:01:00	0			0	0	1		0	0
Leszczynska A, Ramm L, Spoerl E, Pillunat LE, Terai N. The short-term effect of acupuncture on different ocular blood flow parameters in patients with primary open-angle glaucoma: a randomized, clinical study. Clin Ophthalmol. 2018 Jul 19;12:1285-1291. doi: 10.2147/OPTH.S170396. PMID: 30050281; PMCID: PMC6055908.	2	0	0	0	0	0	0	0		2	0.0423611	0			0	1	1		1	0
Zhekov I, Pardhan S, Bourne RR. Optical coherence tomography-measured changes over time in anterior chamber angle and diurnal intraocular pressure after laser iridotomy: IMPACT study. Clin Exp Ophthalmol. 2018 Nov;46(8):895-902. doi: 10.1111/ceo.13303. Epub 2018 May 16. Erratum in: Clin Exp Ophthalmol. 2019 May;47(4):557. Title corrected. PMID: 29767420.	2	1	1	1	0	1	0	0	3.072	3	0.0423611	0			0	0	1	1	0	1
Sarker BK, Abdullahi SM, Hassan Z, Kabir J, Badmus S, Alam S, Rahman M, Malek MI, Mahatma M. Outcome of trabeculectomy with Ologen versus Mitomycin C: A comparative prospective study in Bangladesh. Eur J Ophthalmol. 2019 Mar;29(2):183-188. doi: 10.1177/1120672118771841. Epub 2018 Apr 27. PMID: 29701072.	2	0	1	0	0	0	0	0	1.379	2		0			1	0	1	2	0	1
Roberti G, Agnifili L, Berardo F, Riva I, Figus M, Manni G, Quaranta L, Oddone F. Prospective, Randomized, Single Masked, Parallel Study Exploring the Effects of a Preservative-Free Ophthalmic Solution Containing Hyaluronic Acid 0.4% and Taurine 0.5% on the Ocular Surface of Glaucoma Patients Under Multiple Long-Term Topical Hypotensive Therapy. Adv Ther. 2018 May;35(5):686-696. doi: 10.1007/s123…	2	0	1	0	0	0	0	0	3.066	2	0.0423611	1			0	1	1	1	0	1
Fong R, Silverstein BE, Peace JH, Williams JI, Vittitow JL. Submicron loteprednol etabonate ophthalmic gel 0.38% for the treatment of inflammation and pain after cataract surgery. J Cataract Refract Surg. 2018 Oct;44(10):1220-1229. doi: 10.1016/j.jcrs.2018.06.056. Epub 2018 Sep 5. PMID: 30193927.	3	1	1	1	0	0	1	0	2.731	3	0.0423727	0	161		1	1	1	2	1	1
Özcura F, Çevik S. Hydroimplantation versus viscoimplantation: comparison of intraocular lens implantation with and without ophthalmic viscoelastic device in phacoemulsification. Rom J Ophthalmol. 2018 Oct-Dec;62(4):282-287. PMID: 30891524; PMCID: PMC6421496.	3	0	1	0	0	0	0	0		2	0.0423611	0			0	0	1		0	0
Li X, He Y, Su T, Tian Y, Wang Y, Xia X, Song W. Comparison of clinical outcomes between cystotome-assisted prechop phacoemulsification surgery and conventional phacoemulsification surgery for hard nucleus cataracts: A CONSORT-compliant article. Medicine (Baltimore). 2018 Nov;97(46):e13124. doi: 10.1097/MD.0000000000013124. PMID: 30431580; PMCID: PMC6257572.	3	0	1	0	0	0	0	0	2.082	2	0.0423611	0			0	0	1		1	1
Roberts HW, Wagh VK, Sullivan DL, Hidzheva P, Detesan DI, Heemraz BS, et al. A randomized controlled trial comparing femtosecond laser-assisted cataract surgery versus conventional phacoemulsification surgery. J Cataract Refract Surg. 2019 Jan;45(1):11-20. doi: 10.1016/j.jcrs.2018.08.033. Epub 2018 Nov 7. PMID: 30413333.	3	1	1	1	1	0	1	1	2.731	2	0.0423611	0	370	370	0	1	1	1	0	1
El Gharbawy SA, Darwish EA, Abu Eleinen KG, Osman MH. Efficacy of addition of nepafenac 0.1% to steroid eye drops in prevention of post-phaco macular edema in high-risk eyes. Eur J Ophthalmol. 2019 Jul;29(4):453-457. doi: 10.1177/1120672118799626. Epub 2018 Sep 11. PMID: 30203671.	3	0	1	0	0	0	0	0	1.379	2	0.0423611	0			0	0	1		0	1
Hayashi K, Sato T, Yoshida M, Yoshimura K. Corneal shape changes of the total and posterior cornea after temporal versus nasal clear corneal incision cataract surgery. Br J Ophthalmol. 2019 Feb;103(2):181-185. doi: 10.1136/bjophthalmol-2017-311710. Epub 2018 May 18. PMID: 29777048; PMCID: PMC6362889.	3	0	1	0	0	0	0	0		2	0.0423611	1			0	1	1		0	0
Ianchulev T, Chang DF, Koo E, MacDonald S, Calvo E, Tyson FT, Vasquez A, Ahmed IIK. Microinterventional endocapsular nucleus disassembly: novel technique and results of first-in-human randomised controlled study. Br J Ophthalmol. 2019 Feb;103(2):176-180. doi: 10.1136/bjophthalmol-2017-311766. Epub 2018 Apr 18. PMID: 29669780; PMCID: PMC6362801.	3	0	0	0	0	0	0	0		2	0.0423611	1			0	1	1		0	0
Zambrowski O, Tavernier E, Souied EH, Desmidt T, Le Gouge A, Bellicaud D, et al. Sleep and mood changes in advanced age after blue-blocking (yellow) intra ocular lens (IOLs) implantation during cataract surgical treatment: a randomized controlled trial. Aging Ment Health. 2018 Oct;22(10):1351-1356. doi: 10.1080/13607863.2017.1348482. Epub 2017 Jul 10. PMID: 28691893.	3	1	1	1	1	0	1	1	3.275	2	0.0423611	0	200	199	1	1	1	1	1	1
Giannaccare G, Finzi A, Sebastiani S, Greco F, Versura P, Campos EC. The Comparative Efficacy and Tolerability of Diclofenac 0.1% and Bromfenac 0.09% Ophthalmic Solutions after Cataract Surgery. Curr Eye Res. 2018 Dec;43(12):1445-1453. doi: 10.1080/02713683.2018.1501489. Epub 2018 Jul 27. PMID: 30009640.	3	1	1	1	0	0	1	0	1.787	3	0.0423727	0	25		0	0	1	1	1	1
Mayro EL, Pizzi LT, Hark LA, Murchison AP, Wisner D, Koka A, et al. A Proposed Intervention to Decrease Resident-Performed Cataract Surgery Cancellation in a Tertiary Eye Care Center. Am Health Drug Benefits. 2018 Dec;11(9):480-487. PMID: 30746019; PMCID: PMC6322594.	3	1	1	1	1	0	1	1		2	01:01:00	0	200	180	0	0	1		0	0
Shao D, Zhu X, Sun W, Cheng P, Chen W, Wang H. Effects of femtosecond laser-assisted cataract surgery on dry eye. Exp Ther Med. 2018 Dec;16(6):5073-5078. doi: 10.3892/etm.2018.6862. Epub 2018 Oct 15. PMID: 30542462; PMCID: PMC6257160.	3	0	1	0	0	0	0	0	1.452	2	01:01:00	0			0	0	1		0	1
Ylinen P, Taipale C, Lindholm JM, Laine I, Holmström E, Tuuminen R. Postoperative management in cataract surgery: nepafenac and preservative-free diclofenac compared. Acta Ophthalmol. 2018 Dec;96(8):853-859. doi: 10.1111/aos.13843. Epub 2018 Oct 3. PMID: 30284393.	3	1	1	1	1	0	1	1	3.098	2	01:01:00	0	39	150	0	1	1	1	1	1
Baek J, Tae KS, Lee A, Kim MS, Kim EC. Effective Lens Position According to Incision Width in Cataract Surgery Using Phacoemultification and Posterior Chamber Lens Implantation. Semin Ophthalmol. 2018;33(7-8):846-851. doi: 10.1080/08820538.2018.1534977. Epub 2018 Oct 23. Retraction in: Semin Ophthalmol. 2020 Feb 17;35(2):147. PMID: 30351995.	3	1	1	1	0	0	0	0	1.349	2	01:01:00	0			0	0	1	1	0	1
Jung NY, Lim DH, Hwang SS, Hyun J, Chung TY. Comparison of clinical outcomes of toric intraocular lens, Precizon vs Tecnis: a single center randomized controlled trial. BMC Ophthalmol. 2018 Nov 9;18(1):292. doi: 10.1186/s12886-018-0955-3. PMID: 30413154; PMCID: PMC6230282.	3	1	1	1	0	0	1	0	1.754	2	01:01:00	1			0	1	1	1	0	1
Elling M, Schojai M, Schultz T, Hauschild S, Dick HB. Implantation of a Corneal Inlay in Pseudophakic Eyes: A Prospective Comparative Clinical Trial. J Refract Surg. 2018 Nov 1;34(11):746-750. doi: 10.3928/1081597X-20180927-01. PMID: 30428094.	3	0	1	0	0	0	0	0	3.183	2	01:01:00	0			0	0	1		0	1
Li SS, Misra SL, Wallace HB, McKelvie J. Effect of phacoemulsification incision size on incision repair and remodeling: Optical coherence tomography assessment. J Cataract Refract Surg. 2018 Nov;44(11):1336-1343. doi: 10.1016/j.jcrs.2018.07.025. Epub 2018 Sep 29. PMID: 30279086.	3	1	0	1	0	0	1	0	2.731	2	01:01:00	0			0	1	1		0	1
Koshy J, Hirnschall N, Vyas AKV, Narendran R, Crnej A, Gangwani V, Nishi Y, Maurino V, Findl O. Comparing capsular bag performance of a hydrophilic and a hydrophobic intraocular lens: A randomised two-centre study. Eur J Ophthalmol. 2018 Nov;28(6):639-644. doi: 10.1177/1120672117752133. Epub 2018 Mar 23. PMID: 29569479.	3	0	0	0	0	0	0	0	1.379	2		0			1	0	1		0	1
Kaur M, Titiyal JS, Surve A, Falera R, Verma M. Effect of Lens Fragmentation Patterns on Phacoemulsification Parameters and Postoperative Inflammation in Femtosecond Laser-Assisted Cataract Surgery. Curr Eye Res. 2018 Oct;43(10):1228-1232. doi: 10.1080/02713683.2018.1485951. Epub 2018 Jul 6. PMID: 29874114.	3	1	1	1	0	0	1	0	1.787	2	01:01:00	0			0	0	1	1	0	1
Schrecker J, Langenbucher A, Seitz B, Eppig T. First results with a new intraocular lens design for the individual correction of spherical aberration. J Cataract Refract Surg. 2018 Oct;44(10):1211-1219. doi: 10.1016/j.jcrs.2018.06.055. Epub 2018 Aug 14. PMID: 30120004.	3	0	1	0	0	0	0	0	2.731	2		0			0	0	1		0	1
Donnenfeld ED, Solomon KD, Matossian C. Safety of IBI-10090 for inflammation associated with cataract surgery: Phase 3 multicenter study. J Cataract Refract Surg. 2018 Oct;44(10):1236-1246. doi: 10.1016/j.jcrs.2018.07.015. Epub 2018 Aug 20. PMID: 30139638.	3	0	0	0	0	0	0	0	2.731	2	02:01:00	0			1	1	1	1	0	1
Gao X, Hao L, Wang J, Ma G, Zhang T. Effect of Phacoemulsification Combined with Intraocular Lens Implantation on Inflammatory Factors, Oxidative Stress Response and Hemorheology in Diabetic Cataract Patients. J Coll Physicians Surg Pak. 2018 Oct;28(10):762-765. PMID: 30266120.	3	0	1	0	0	0	0	0	0.54	2	01:01:00	0			0	0	1		0	1
Gonzalez-Salinas R, Garza-Leon M, Saenz-de-Viteri M, Solis-S JC, Gulias-Cañizo R, Quiroz-Mercado H. Comparison of cumulative dissipated energy delivered by active-fluidic pressure control phacoemulsification system versus gravity-fluidics. Int Ophthalmol. 2018 Oct;38(5):1907-1913. doi: 10.1007/s10792-017-0674-4. Epub 2017 Aug 22. PMID: 28831699.	3	1	1	1	1	0	1	1	1.268	2	01:01:00	0	82	85	0	0	1	1	0	1
Dasgupta S, Mehra R. Comparative studies between longitudinal and torsional modes in phacoemulsification, using active fluidics technology along with the intrepid balanced tip. Indian J Ophthalmol. 2018 Oct;66(10):1417-1422. doi: 10.4103/ijo.IJO_7_18. PMID: 30249825; PMCID: PMC6173017.	3	0	1	0	0	0	0	0	1.154	2	01:01:00	1			0	0	1		0	1
Cui L, Li Y, Lee HS, Yang JM, Choi W, Yoon KC. Effect of diquafosol tetrasodium 3% on the conjunctival surface and clinical findings after cataract surgery in patients with dry eye. Int Ophthalmol. 2018 Oct;38(5):2021-2030. doi: 10.1007/s10792-017-0693-1. Epub 2017 Aug 18. PMID: 28822028.	3	0	1	0	0	0	0	0	1.268	2	01:01:00	0			0	0	1		0	1
Oğurel T, Oğurel R, Onaran Z, Örnek K. 0.1% Nepafenac reduces pain and increases patient comfort during cataract surgery. Cont Lens Anterior Eye. 2018 Oct;41(5):448-451. doi: 10.1016/j.clae.2018.05.003. Epub 2018 May 26. PMID: 29807771.	3	0	1	0	0	0	0	0	2.227	2	01:01:00	0			0	0	1		0	1
Haddadi S, Shahrokhirad R, Ansar MM, Marzban S, Akbari M, Parvizi A. Efficacy of Preoperative Administration of Acetaminophen and Melatonin on Retrobulbar Block Associated Pain in Cataract Surgery. Anesth Pain Med. 2018 Sep 11;8(5):e61041. doi: 10.5812/aapm.61041. PMID: 30533388; PMCID: PMC6240829.	3	0	1	0	0	0	0	0		3	01:01:01	0			0	1	1		1	0
Seth SA, Bansal RK, Ichhpujani P, Seth NG. Comparative evaluation of two toric intraocular lenses for correcting astigmatism in patients undergoing phacoemulsification. Indian J Ophthalmol. 2018 Oct;66(10):1423-1428. doi: 10.4103/ijo.IJO_73_18. PMID: 30249826; PMCID: PMC6173000.	3	1	1	1	1	0	1	1	1.154	2	01:01:00	1	21	64	0	0	1	1	0	1
Robles-Gutiérrez CR, Moctezuma-Dávila M, Meza-Velarde HA, Martínez-Castrellón A, Rangel-Charqueño MG, Padrón-Salas A, Moctezuma-Bravo GS. Comparative study between surgical techniques (manual small incision versus phacoemulsification) for cataract surgery. Rev Mex Oftalmol 2018; 92 (5): 207 - 214.	3	0	1	0	0	0	0	0		2	01:01:00	0			0	0	1		0	0
Kashyap A, Varshney R, Titiyal GS, Sinha AK. Comparison between ropivacaine and bupivacaine in deep topical fornix nerve block anesthesia in patients undergoing cataract surgery by phacoemulsification. Indian J Ophthalmol. 2018 Sep;66(9):1268-1271. doi: 10.4103/ijo.IJO_100_18. PMID: 30127137; PMCID: PMC6113829.	3	0	1	0	0	0	0	0	1.154	2	01:01:00	1			0	0	1	2	1	1
Silverstein SM, Rana VK, Stephens R, Segars L, Pankratz J, Rana S, Juzych MS, Nariman N. Effect of phenylephrine 1.0%-ketorolac 0.3% injection on tamsulosin-associated intraoperative floppy-iris syndrome. J Cataract Refract Surg. 2018 Sep;44(9):1103-1108. doi: 10.1016/j.jcrs.2018.05.029. Epub 2018 Aug 2. Erratum in: J Cataract Refract Surg. 2018 Dec;44(12):1537. Erratum in: J Cataract Refract Sur…	3	0	1	0	0	0	0	0	2.731	2	01:01:00	0			0	0	1		0	1
Chellappa SL, Bromundt V, Frey S, Steinemann A, Schmidt C, Schlote T, Goldblum D, Cajochen C. Association of Intraocular Cataract Lens Replacement With Circadian Rhythms, Cognitive Function, and Sleep in Older Adults. JAMA Ophthalmol. 2019 May 23;137(8):878–85. doi: 10.1001/jamaophthalmol.2019.1406. Epub ahead of print. PMID: 31120477; PMCID: PMC6547224.	3	0	1	0	0	0	0	0	3.951	3		1			0	0	2		0	1
El-Dourgham LT, El-Desouky MI, Mohammed RA, Ibrahim AK. Peribulbar anaesthesia: Effect of adding rocuronium on orbital muscles Akinesia. RESEARCH JOURNAL OF PHARMACEUTICAL BIOLOGICAL AND CHEMICAL SCIENCES, 2018; 9 (5): 1906.	3	1	1	1	0	0	0	0	3.183	2	01:01:00	0			0	0	1	1	0	1
Khodabandeh A, Fadaifard S, Abdollahi A, Karkhaneh R, Roohipoor R, Abdi F, Ghasemi H, Habibollahi S, Mazloumi M. Role of combined phacoemulsification and intravitreal injection of bevacizumab in prevention of postoperative macular edema in non-proliferative diabetic retinopathy. J Curr Ophthalmol. 2018 May 11;30(3):245-249. doi: 10.1016/j.joco.2018.04.004. PMID: 30197955; PMCID: PMC6127363.	3	0	1	0	0	0	0	0		2	01:01:00	0			0	0	1	1	0	0
Ylinen P, Holmström E, Laine I, Lindholm JM, Tuuminen R. Anti-inflammatory medication following cataract surgery: a randomized trial between preservative-free dexamethasone, diclofenac and their combination. Acta Ophthalmol. 2018 Aug;96(5):486-493. doi: 10.1111/aos.13670. Epub 2018 Jan 25. PMID: 29369527.	3	1	1	1	1	0	1	1	3.098	3	01:01:01	0	57	884	0	1	1	1	1	1
Balsak S, Kaydu A, Erdem S, Fuat Alakus M, Ozkurt ZG. Brimonidine-timolol versus brinzolamide-timolol for treatment of elevated intraocular pressure after phacoemulsification surgery. Int Ophthalmol. 2018 Aug;38(4):1583-1589. doi: 10.1007/s10792-017-0626-z. Epub 2017 Jul 3. PMID: 28674856.	3	0	1	0	0	0	0	0	1.268	3		0			0	0	1		0	1
Tognetto D, D'Aloisio R, Cecchini P, Di Nicola M, Di Martino G. Comparative clinical study of Whitestar Signature phacoemulsification system with standard and Ellips FX handpieces. Int Ophthalmol. 2018 Aug;38(4):1697-1702. doi: 10.1007/s10792-017-0649-5. Epub 2017 Jul 13. PMID: 28707255.	3	0	1	0	0	0	0	0	1.268	2	01:01:00	0			0	0	1		0	1
Roberts HW, Wagh VK, Sullivan DL, Archer TJ, O'Brart DPS. Refractive outcomes after limbal relaxing incisions or femtosecond laser arcuate keratotomy to manage corneal astigmatism at the time of cataract surgery. J Cataract Refract Surg. 2018 Aug;44(8):955-963. doi: 10.1016/j.jcrs.2018.05.027. Epub 2018 Jul 19. PMID: 30033111.	3	0	1	0	0	0	0	0	2.731	2	01:01:00	0			0	0	1		0	1
Cochener B, Boutillier G, Lamard M, Auberger-Zagnoli C. A Comparative Evaluation of a New Generation of Diffractive Trifocal and Extended Depth of Focus Intraocular Lenses. J Refract Surg. 2018 Aug 1;34(8):507-514. doi: 10.3928/1081597X-20180530-02. PMID: 30089179.	3	0	1	0	0	0	0	0	3.183	3	01:01:01	0			0	0	1	1	0	1
Kim M, Eom Y, Song JS, Kim HM. Comparative evaluation of refractive outcomes after implantation of two types of intraocular lenses with different diopter intervals (0.25 diopter versus 0.50 diopter). BMC Ophthalmol. 2018 Jul 18;18(1):176. doi: 10.1186/s12886-018-0840-0. PMID: 30021633; PMCID: PMC6052586.	3	0	1	0	0	0	0	0	1.754	2	01:01:00	1			0	1	1	1	0	1
Zhang Y, Du Y, Jiang Y, Zhu X, Lu Y. Effects of Pranoprofen on Aqueous Humor Monocyte Chemoattractant Protein-1 Level and Pain Relief During Second-Eye Cataract Surgery. Front Pharmacol. 2018 Jul 17;9:783. doi: 10.3389/fphar.2018.00783. PMID: 30065652; PMCID: PMC6056665.	3	0	1	0	0	0	0	0	4.469	2	01:01:00	0			0	1	1		0	1
Xue S, Zhao G, Yin X, Lin J, Li C, Hu L, Leng L, Yang X. Effect of incision on visual outcomes after implantation of a trifocal diffractive IOL. BMC Ophthalmol. 2018 Jul 13;18(1):171. doi: 10.1186/s12886-018-0846-7. PMID: 30005634; PMCID: PMC6045830.	3	0	1	0	0	0	0	0	1.754	2		1			0	0	1		0	1
Swathi N, Srikanth K, Venipriya S. Does the addition of hyaluronidase improve the quality of peribulbar anesthesia in cataract surgery? - A randomized double blinded study. Saudi J Ophthalmol. 2018 Jul-Sep;32(3):204-210. doi: 10.1016/j.sjopt.2018.02.013. Epub 2018 Mar 2. PMID: 30224884; PMCID: PMC6137904.	3	0	1	0	0	0	0	0		2	01:01:00	0			0	0	1		0	0
Choi S, Park SG, Bellan L, Lee HH, Chung SK. Crossover clinical trial of pain relief in cataract surgery. Int Ophthalmol. 2018 Jun;38(3):1027-1033. doi: 10.1007/s10792-017-0554-y. Epub 2017 Jun 20. PMID: 28639089; PMCID: PMC5988792.	3	1	1	1	1	0	1	1	1.268	2	01:01:00	0	22	45	0	0	2	1	0	1
Donnenfeld E, Holland E. Dexamethasone Intracameral Drug-Delivery Suspension for Inflammation Associated with Cataract Surgery: A Randomized, Placebo-Controlled, Phase III Trial. Ophthalmology. 2018 Jun;125(6):799-806. doi: 10.1016/j.ophtha.2017.12.029. Epub 2018 Feb 13. Erratum in: Ophthalmology. 2018 Oct;125(10):1664. PMID: 29397189.	3	1	1	1	0	1	1	0	7.84	3	01:02:02	1			1	1	1	1	1	1
Manning S, Ugahary LC, Lindstedt EW, Wubbels RJ, van Dissel JT, Jansen JTG, et al. A prospective multicentre randomized placebo-controlled superiority trial in patients with suspected bacterial endophthalmitis after cataract surgery on the adjuvant use of intravitreal dexamethasone to intravitreal antibiotics. Acta Ophthalmol. 2018 Jun;96(4):348-355. doi: 10.1111/aos.13610. Epub 2017 Dec 7. PMID:…	3	1	1	1	1	0	1	1	3.098	2	01:01:00	0	63	64	1	1	1	1	1	1
Alió JL, Kaymak H, Breyer D, Cochener B, Plaza-Puche AB. Quality of life related variables measured for three multifocal diffractive intraocular lenses: a prospective randomised clinical trial. Clin Exp Ophthalmol. 2018 May;46(4):380-388. doi: 10.1111/ceo.13084. Epub 2017 Nov 29. PMID: 29044974.	3	0	0	0	0	0	0	0	3.072	3	01:01:01	0			1	0	1		0	1
Ferreira TB, Ribeiro FJ, Pinheiro J, Ribeiro P, O'Neill JG. Comparison of Surgically Induced Astigmatism and Morphologic Features Resulting From Femtosecond Laser and Manual Clear Corneal Incisions for Cataract Surgery. J Refract Surg. 2018 May 1;34(5):322-329. doi: 10.3928/1081597X-20180301-01. PMID: 29738588.	3	1	1	1	1	0	1	1	3.183	2	01:01:00	0	71	72	1	0	1	1	0	1
Chen Y, Cao Q, Xue C, Huang Z. Comparison of two techniques for toric intraocular lens implantation: hydroimplantation versus ophthalmic viscosurgical devices. BMC Ophthalmol. 2018 Apr 24;18(1):109. doi: 10.1186/s12886-018-0758-6. PMID: 29699518; PMCID: PMC5921392.	3	0	1	0	0	0	0	0	1.754	2	01:01:00	1			0	1	1		0	1
Wielders LHP, Schouten JSAG, Winkens B, van den Biggelaar FJHM, Veldhuizen CA, Findl O, Murta JCN, Goslings WRO, Tassignon MJ, Joosse MV, Henry YP, Rulo AHF, Güell JL, Amon M, Kohnen T, Nuijts RMMA; ESCRS PREMED Study Group. European multicenter trial of the prevention of cystoid macular edema after cataract surgery in nondiabetics: ESCRS PREMED study report 1. J Cataract Refract Surg. 2018 Apr;4…	3	1	1	1	1	0	0	0	2.731	3		0			1	0	1	1	1	1
Tzelikis PF, Morato CS, Neves NT, Hida WT, Alves MR. Intraindividual comparison of nepafenac 0.3% for the prevention of macular edema after phacoemulsification. J Cataract Refract Surg. 2018 Apr;44(4):440-446. doi: 10.1016/j.jcrs.2018.01.026. Epub 2018 Apr 22. PMID: 29685777.	3	1	1	1	1	0	1	1	2.731	2	01:01:00	0	85	87	0	0	1	1	0	1
Chandra S, Sugiarto A, Hotasi R, Chrysantia Melati A, Harmani B. The Effectiveness of 2% Lidocaine Gel Compared to 0.5% Tetracaine Eye Drop As Topical Anesthetic Agent for Phacoemulsification Surgery. Anesth Pain Med. 2018 Apr 28;8(2):e68383. doi: 10.5812/aapm.68383. PMID: 30214881; PMCID: PMC6119219.	3	0	1	0	0	0	0	0		2	01:01:00	0			0	0	1	1	0	0
Stock RA, Galvan DK, Godoy R, Bonamigo EL. Comparison of macular thickness by optical coherence tomography measurements after uneventful phacoemulsification using ketorolac tromethamine, nepafenac, vs a control group, preoperatively and postoperatively. Clin Ophthalmol. 2018 Mar 29;12:607-611. doi: 10.2147/OPTH.S157738. PMID: 29636596; PMCID: PMC5880183.	3	0	1	0	0	0	0	0		3	01:01:01	0			0	0	1		0	0
Choi M, Lazo MZ, Kang M, Lee J, Joo CK. Effect of number and position of intraocular lens haptics on anterior capsule contraction: a randomized, prospective trial. BMC Ophthalmol. 2018 Mar 20;18(1):78. doi: 10.1186/s12886-018-0742-1. PMID: 29558909; PMCID: PMC5859398.	3	0	1	0	0	0	0	0	1.754	3	01:01:00	1			0	1	2		0	1
Campa C, Salsini G, Perri P. Comparison of the Efficacy of Dexamethasone, Nepafenac, and Bromfenac for Preventing Pseudophakic Cystoid Macular Edema: an Open-label, Prospective, Randomized Controlled Trial. Curr Eye Res. 2018 Mar;43(3):362-367. doi: 10.1080/02713683.2017.1396615. Epub 2017 Nov 9. PMID: 29120255.	3	1	1	1	1	0	1	1	1.787	3	01:01:00	0	55	64	0	0	1	1	0	1
Rastogi A, Khanam S, Goel Y; Kamlesh, Thacker P, Kumar P. Comparative evaluation of rotational stability and visual outcome of toric intraocular lenses with and without a capsular tension ring. Indian J Ophthalmol. 2018 Mar;66(3):411-415. doi: 10.4103/ijo.IJO_875_17. PMID: 29480253; PMCID: PMC5859597.	3	0	1	0	0	0	0	0	1.154	2	01:01:00	1			0	0	1		0	1
Donnenfeld E, Rosenberg E, Boozan H, Davis Z, Nattis A. Randomized prospective evaluation of the wound integrity of primary clear corneal incisions made with a femtosecond laser versus a manual keratome. J Cataract Refract Surg. 2018 Mar;44(3):329-335. doi: 10.1016/j.jcrs.2017.12.026. Epub 2018 Mar 29. PMID: 29606292.	3	0	1	0	0	0	0	0	2.731	3		0			0	0	1		0	1
Schmidt S, Hubich S, Vetter JM, Wirbelauer C. Effektivität und Sicherheit eines modifizierten Tipdesigns bei der torsionalen Phakoemulsifikation [Effectivity and Safety of a Modified Tip Design in Torsional Phacoemulsification]. Klin Monbl Augenheilkd. 2018 Aug;235(8):889-893. German. doi: 10.1055/s-0043-124083. Epub 2018 Feb 16. PMID: 29452452.	3	0	1	0	0	0	0	0	0.695	2	02:01:00	0			0	0	1		0	1
Sethi HS, Saluja K, Naik MP. Comparative analysis of coaxial phacoemulsification with 2.2- and 2.8-mm clear corneal incisions. Int Ophthalmol. 2018 Feb;38(1):215-222. doi: 10.1007/s10792-017-0450-5. Epub 2017 Jan 31. PMID: 28144795.Sethi_2018_International Ophthalmology_38_215	3	0	1	0	0	0	0	0	1.268	2	01:01:00	0			0	0	1		0	1
Alió JL, Simonov AN, Romero D, Angelov A, Angelov Y, van Lawick W, Rombach MC. Analysis of Accommodative Performance of a New Accommodative Intraocular Lens. J Refract Surg. 2018 Feb 1;34(2):78-83. doi: 10.3928/1081597X-20171205-01. Erratum in: J Refract Surg. 2018 Mar 1;34(3):216. PMID: 29425385.	3	0	1	0	0	0	0	0	3.183	3		0			0	0	1		0	1
Suzuki H, Masuda Y, Hamajima Y, Takahashi H. Irrigation port hydration in phacoemulsification surgery. Clin Ophthalmol. 2018 Jan 17;12:185-190. doi: 10.2147/OPTH.S152798. PMID: 29398905; PMCID: PMC5775740.	3	0	1	0	0	0	0	0		2	01:01:00	0			0	0	1		0	0
Nikose AS, Saha D, Laddha PM, Patil M. Surgically induced astigmatism after phacoemulsification by temporal clear corneal and superior clear corneal approach: a comparison. Clin Ophthalmol. 2018 Jan 3;12:65-70. doi: 10.2147/OPTH.S149709. PMID: 29379266; PMCID: PMC5757199.	3	0	1	0	0	0	0	0		2	01:01:00	0			0	0	1		0	0
Khodabakhsh AJ, Hofbauer J. Contralateral eye comparison of the phacoemulsification metrics, patient experience and clinical outcomes in patients undergoing bilateral cataract surgery with two commonly used femtosecond laser systems. Clin Ophthalmol. 2018 Aug 8;12:1391-1398. doi: 10.2147/OPTH.S164513. PMID: 30122892; PMCID: PMC6087026.	3	0	1	0	0	0	0	0		2	01:01:00	0			0	0	1	1	0	0
Mendicute J, Amzallag T, Wang L, Martinez AA. Comparison of incision size and intraocular lens performance after implantation with three preloaded systems and one manual delivery system. Clin Ophthalmol. 2018 Aug 21;12:1495-1503. doi: 10.2147/OPTH.S166776. PMID: 30174410; PMCID: PMC6109656.	3	1	1	1	1	0	1	1		4	01:01:00	0	23	27	1	1	1	1	0	0
Hayashi K, Yoshida M, Hirata A, Yoshimura K. Changes in shape and astigmatism of total, anterior, and posterior cornea after long versus short clear corneal incision cataract surgery. J Cataract Refract Surg. 2018 Jan;44(1):39-49. doi: 10.1016/j.jcrs.2017.10.037. Epub 2018 Feb 1. PMID: 29395715.	3	0	1	0	0	0	0	0	2.731	2		0			0	1	1	1	0	1
Kudyar P, Gupta BM, Gupta D, Khajuria V. Comparative evaluation of efficacy and safety of cyclosporine 0.1% add-on therapy with artificial tears (carboxymethylcellulose 0.5%) with artificial tears alone in post cataract surgery patients. 2018; 8 (12): 1-7. doi: 10.5455/njppp.2018.8.1032328102018.	3	0	1	0	0	0	0	0		2	01:01:00	0			0	0	1		1	0
Wu J, Liang G, Zheng Q, He F, Jian Liu J, Xu W. Fusion phaco complex phacoemulsification through a coaxial 2.2 mm micro-incision: A clinical study. Int J Clin Exp Med 2018;11(9):9931-9940.	3	0	1	0	0	0	0	0	0.744	2	01:01:00	0			0	0	1		0	1
Pahlitzsch M, Pahlitzsch ML, Sumarni U, Pahlitzsch T. Can we improve the efficacy of modern cataract surgery by using different tip designs? A comparison of balanced and tapered tip in femtosecond laser-assisted cataract surgery and manual phacoemulsification. Clin Exp Ophthalmol. 2018 Jan;46(1):35-45. doi: 10.1111/ceo.12998. Epub 2017 Jun 22. PMID: 28563995.	3	0	1	0	0	0	0	0	3.072	4	1:1:1:1	0			0	0	1		0	1
Hayashi K, Sasaki H, Manabe SI, Hirata A. Intraocular pressure and wound state immediately after long versus short clear corneal incision cataract surgery. Jpn J Ophthalmol. 2018 Nov;62(6):621-627. doi: 10.1007/s10384-018-0626-1. Epub 2018 Oct 6. PMID: 30293225.	3	0	1	0	0	0	0	0	1.727	2	01:01:00	0			0	1	1		0	1
Georgakopoulos CD, Kagkelaris K, Pagoulatos D, Plotas P, Makri OE. Brinzolamide-brimonidine fixed combination for the prevention of intraocular pressure elevation after phacoemulsification. Eur J Ophthalmol. 2020 Mar;30(2):293-298. doi: 10.1177/1120672118817997. Epub 2018 Dec 10. PMID: 30526051.	3	0	1	0	0	0	0	0	1.379	2	01:01:00	0			0	0	1		0	1
Devi NS, Singh KN. Comparison of lignocaine 2% with adrenaline and a mixture of bupivacaine 0.5% plus lignocaine 2% with hyaluronidase for peribulbar block analgesia. Journal of Medical Society; 2018,32 (3): 190-194.	3	0	1	0	0	0	0	0		2	01:01:00	0			0	0	1		0	0
Sato T, Shibata S, Yoshida M, Hayashi K. Short-term Dynamics after Single- and Three-piece Acrylic Intraocular Lens Implantation: A Swept-source Anterior Segment Optical Coherence Tomography Study. Sci Rep. 2018 Jul 6;8(1):10230. doi: 10.1038/s41598-018-28609-1. PMID: 29980770; PMCID: PMC6035277.	3	0	1	0	0	0	0	0	4.525	2	01:01:00	0			0	1	1		0	1
